# Supplementary material for: The Effects of Competition on Exercise Intensity and the User Experience of Exercise during Virtual Reality Bicycling for Young Adults
Source: Sensors (Basel). 2024 Oct 26;24(21):6873. doi: 10.3390/s24216873 (PMC11548122; doi:10.3390/s24216873)
Supplement: Supplementary file 1 [file sensors-24-06873-s001.zip]

Archive with 9 entries (9 files):
- CondensedVideo_Competition.mp4
- CondensedVideo_Feedback.mp4
- Supplemental Figure S1_Intrinsic Motivation Inventory.docx
- Supplemental Table S1.docx
- Supplemental Table S2.docx
- Supplemental Table S3.docx
- Supplemental Table S4.docx
- Supplemental Table S5.docx
- Supplemental Table S6.docx
